# Supplementary material for: Quality of Life Measures in Advanced Endometrial Cancer: A Systematic Review of Reporting Practices in Phase III Clinical Trials
Source: Cancers (Basel). 2026 Jan 14;18(2):258. doi: 10.3390/cancers18020258 (PMC12839332; doi:10.3390/cancers18020258)
Supplement: Supplementary file 1 [file cancers-18-00258-s001.zip]

Archive with 1 entries (1 files):
- cancers-4068111-supplementary.pdf
